# Supplementary material for: ﻿Petrocodonliboensis (Gesneriaceae), a new species from Guizhou, China
Source: PhytoKeys. 2024 Jun 12;243:1–8. doi: 10.3897/phytokeys.243.125716 (PMC11187574; doi:10.3897/phytokeys.243.125716)
Supplement: XML Treatment for Petrocodon liboensis [file phytokeys.243.125716-treatment1.xml]

<!DOCTYPE tp:taxon-treatment
  PUBLIC "-//TaxonX//DTD Taxonomic Treatment Publishing DTD v0 20100105//EN" "tax-treatment-NSO.dtd">
<tp:taxon-treatment xmlns:tp="http://www.plazi.org/taxpub"><tp:treatment-meta><kwd-group><label>Taxon classification</label><kwd>
                <named-content content-type="kingdom">Plantae</named-content>
              </kwd><kwd>
                <named-content content-type="order">Lamiales</named-content>
              </kwd><kwd>
                <named-content content-type="family">Gesneriaceae</named-content>
              </kwd></kwd-group><mixed-citation publication-type="journal"><person-group><name><surname>Tang</surname><given-names>Sheng-Hu</given-names></name><name><surname>Ou</surname><given-names>Ming-Zhu</given-names></name><name><surname>Ren</surname><given-names>Qi-Fei</given-names></name><name><surname>Yang</surname><given-names>Jia-Wen</given-names></name></person-group><article-title>﻿<italic><tp:taxon-name><tp:taxon-name-part taxon-name-part-type="genus" reg="Petrocodon">Petrocodon</tp:taxon-name-part><tp:taxon-name-part taxon-name-part-type="species" reg="liboensis">liboensis</tp:taxon-name-part></tp:taxon-name></italic> (<tp:taxon-name><tp:taxon-name-part taxon-name-part-type="family">Gesneriaceae</tp:taxon-name-part></tp:taxon-name>), a new species from Guizhou, China</article-title><source>PhytoKeys</source><day>12</day><month>06</month><year>2024</year><volume>243</volume><fpage>1</fpage><lpage>8</lpage><pub-id pub-id-type="doi">10.3897/phytokeys.243.125716</pub-id></mixed-citation></tp:treatment-meta><tp:nomenclature><label>﻿</label><tp:taxon-name>
              <object-id xmlns:xlink="http://www.w3.org/1999/xlink" content-type="arpha" xlink:type="simple">7B2F579D-A38B-5390-9D68-655AD9779456</object-id>
              <tp:taxon-name-part taxon-name-part-type="genus" reg="Petrocodon">Petrocodon</tp:taxon-name-part>
              <tp:taxon-name-part taxon-name-part-type="species" reg="liboensis">liboensis</tp:taxon-name-part>
              <object-id xmlns:xlink="http://www.w3.org/1999/xlink" content-type="ipni" xlink:type="simple">urn:lsid:ipni.org:names:77343416-1</object-id>
            </tp:taxon-name><tp:taxon-authority>Sheng H.Tang &amp; Jia W.Yang</tp:taxon-authority><tp:taxon-status xmlns:xlink="http://www.w3.org/1999/xlink" xlink:type="simple">sp. nov.</tp:taxon-status><xref ref-type="fig" rid="F1">Fig. 1</xref></tp:nomenclature><tp:treatment-sec sec-type="diagnosis" id="SECID0ELIAC"><title>Diagnosis.</title><p>The new taxon has a nearly actinomorphic corolla and one nearly globose stigma. This combination of characters is shared by eight species and one variety of <italic><tp:taxon-name><tp:taxon-name-part taxon-name-part-type="genus" reg="Petrocodon">Petrocodon</tp:taxon-name-part></tp:taxon-name></italic>. The new taxon closely resembles <italic><tp:taxon-name><tp:taxon-name-part taxon-name-part-type="genus" reg="Petrocodon">P.</tp:taxon-name-part><tp:taxon-name-part taxon-name-part-type="species" reg="luteoflorus">luteoflorus</tp:taxon-name-part></tp:taxon-name></italic> (Fig. <xref ref-type="fig" rid="F2">2</xref>) in its pale-yellow corolla, two stamens, and divaricate thecae. However, it can be easily distinguished from the latter by the leaf blade being lanceolate or oblong (vs. narrowly elliptic or oblanceolate), lateral veins 2–3 (vs. 4–6) on each side of midrib, calyx segments 2.1–3.7 × 0.5–0.6 mm (vs. 6–8 × 1.5–2 mm) with entire (vs. entire to denticulate) margin, urceolate (vs. cannulate) corolla tube, abaxial corolla lip 0.8–1.1 mm (vs. 2–2.2 mm) long, and filaments 1.5–1.7 mm (vs. ca. 7 mm) long and straight (vs. S-shaped or geniculate near middle).</p><fig id="F1" position="float" orientation="portrait"><object-id xmlns:xlink="http://www.w3.org/1999/xlink" content-type="doi" xlink:type="simple">10.3897/phytokeys.243.125716.figure1</object-id><object-id xmlns:xlink="http://www.w3.org/1999/xlink" content-type="arpha" xlink:type="simple">48AA6879-D8B3-5993-B3EF-7E62F0090A2E</object-id><label>Figure 1.</label><caption><p><italic><tp:taxon-name><tp:taxon-name-part taxon-name-part-type="genus" reg="Petrocodon">Petrocodon</tp:taxon-name-part><tp:taxon-name-part taxon-name-part-type="species" reg="liboensis">liboensis</tp:taxon-name-part></tp:taxon-name></italic><bold>A</bold> habitat <bold>B, C</bold> flowering plant <bold>D</bold> adaxial and abaxial surfaces of leaf blade <bold>E</bold> cymes, and bracts (inset) <bold>F</bold> flower in front view <bold>G</bold> flower in side view <bold>H, I</bold> opened corolla <bold>J</bold> stamens, and anthers (inset) <bold>K</bold> pistil, and cross section of ovary (inset) <bold>L</bold> capsules, and seeds (inset) (Photographs by Sheng-Hu Tang).</p></caption><graphic xmlns:xlink="http://www.w3.org/1999/xlink" xlink:href="phytokeys-243-001_article-125716__-g001.jpg" position="float" orientation="portrait" xlink:type="simple" id="oo_1066920.jpg"><uri content-type="original_file" xlink:type="simple">https://binary.pensoft.net/fig/1066920</uri></graphic></fig><fig id="F2" position="float" orientation="portrait"><object-id xmlns:xlink="http://www.w3.org/1999/xlink" content-type="doi" xlink:type="simple">10.3897/phytokeys.243.125716.figure2</object-id><object-id xmlns:xlink="http://www.w3.org/1999/xlink" content-type="arpha" xlink:type="simple">1C82628F-B282-53E5-A5BF-B00C10409399</object-id><label>Figure 2.</label><caption><p><italic><tp:taxon-name><tp:taxon-name-part taxon-name-part-type="genus" reg="Petrocodon">Petrocodon</tp:taxon-name-part><tp:taxon-name-part taxon-name-part-type="species" reg="luteoflorus">luteoflorus</tp:taxon-name-part></tp:taxon-name></italic><bold>A</bold> habitat <bold>B</bold> flowering plant <bold>C</bold> adaxial and abaxial surfaces of leaf blade <bold>D</bold> cymes, and bracts (inset) <bold>E</bold> flower in front view <bold>F</bold> flower in side view <bold>G</bold> calyx segments <bold>H</bold> opened corolla <bold>I</bold> stamens <bold>J</bold> pistil, and cross section of ovary (inset) <bold>K</bold> capsules <bold>L</bold> seeds (Photographs by Sheng-Hu Tang).</p></caption><graphic xmlns:xlink="http://www.w3.org/1999/xlink" xlink:href="phytokeys-243-001_article-125716__-g002.jpg" position="float" orientation="portrait" xlink:type="simple" id="oo_1066921.jpg"><uri content-type="original_file" xlink:type="simple">https://binary.pensoft.net/fig/1066921</uri></graphic></fig></tp:treatment-sec><tp:treatment-sec sec-type="material" id="SECID0EDMAC"><title>Type.</title><p>China. Guizhou Province: Libo County, Daqikong Scenic Spot, <named-content xmlns:xlink="http://www.w3.org/1999/xlink" content-type="dwc:verbatimCoordinates" xlink:type="simple"><named-content content-type="geo-json" specific-use="{&#34;type&#34;:&#34;Point&#34;,&#34;coordinates&#34;:[107.750000,25.266667]}" id="NCID0EMMAC" xlink:type="simple">25°16'N, 107°45'E</named-content></named-content>, ca. 450 m elev., September 1, 2022, <italic>Sheng-Hu Tang 202209001</italic> (holotype: CSH! CSH0192992; isotype: the Guizhou Botanical Garden!)</p></tp:treatment-sec><tp:treatment-sec sec-type="description" id="SECID0ETMAC"><title>Description.</title><p>Herbs, perennial, stemless. <bold><italic>Rhizome</italic></bold> terete, 5–55 mm long, 3.9–6.5 mm in diameter. <bold><italic>Leaves</italic></bold> 8–30, basal or crowded at rhizome apex; petiole 8.2–32 mm long, 0.9–1.8 mm in diameter, short strigose; leaf blade lanceolate or oblong, 26.4–82 × 11.3–19 mm, chartaceous, adaxially sparsely short strigose, abaxially densely short strigose along veins, base cuneate or broadly cuneate, margin entire to dentate or slightly repand, apex acute; lateral veins 2–3 on each side of midrib, adaxially inconspicuous or slightly impressed, abaxially slightly prominent. <bold><italic>Cymes</italic></bold> 1–4, axillary, 2–7 flowers per cyme; peduncle 35.8–59.2 mm long, 0.9–1 mm in diameter, densely short strigose; bracts 3, free, margin slightly crenulate, outside short strigose, inside sparsely short strigose, central one linear-lanceolate, 4.2–4.5 × 0.6–0.8 mm, lateral ones oblanceolate, 5.9–7.3 × 1.3–2 mm; bracteoles 3, same indumentum and shape as bracts, and slightly smaller than bracts in size, 2.5–3 × 0.9–1.2 mm. Pedicel 2.8–9.3 mm long, 0.3–0.4 mm in diameter, densely short strigose. <bold><italic>Calyx</italic></bold> nearly actinomorphic, 5-parted from base; segments equal or subequal, 2.1–3.7 × 0.5–0.6 mm, linear, both outside and inside short strigose, margin entire. <bold><italic>Corolla</italic></bold> pale-yellow, 5.3–8 mm long, outside puberulent, inside glabrous, 5-parted to 1/5, segments slightly converged; tube urceolate, 4.5–6.9 mm long, 2.1–3 mm in diameter at base, 1.7–2.1 mm in diameter at mouth; limb indistinctly 2-lipped, adaxial lip 2-parted from base, segments triangular, equal, 0.5–0.8 × 0.9–1.2 mm, abaxial lip 3-parted from base, segments triangular, subequal, 0.8–1.1 × 1.5–1.7 mm. <bold><italic>Stamens</italic></bold> 2, adnate to abaxial side of corolla tube 2.8–3.1 mm above base, included; filaments 1.5–1.7 mm long, ca. 0.2 mm in diameter, straight, glabrous; anthers dorsifixed, coherent at apex, elliptic, 1.3–1.7 × 0.8–0.9 mm, glabrous; thecae divaricate, confluent at apex, dehiscing longitudinally; connective not projecting; staminodes 3, central one inconspicuous, adnate to adaxial side of corolla tube 1.6–2 mm above base, ca. 0.1 mm long, lateral ones conspicuous, adnate to adaxial side of corolla tube 2.3–2.5 mm above base, 0.7–0.8 mm long. <bold><italic>Disc</italic></bold> ring-like, pale yellow, 0.2–0.3 mm high, margin entire or repand. <bold><italic>Pistil</italic></bold> 7.9–12 mm long; ovary linear, 2.8–4.5 mm long, 0.5–0.6 mm in diameter, glabrous or short strigose, 1-loculed, placentas 2, parietal, projecting inward, 2-cleft; style 5.1–7.5 mm long, ca. 0.3 mm in diameter, glabrous or sparsely short strigose; stigma 1, terminal, nearly globose, undivided. <bold><italic>Capsule</italic></bold> straight, linear, 10.3–17.8 mm long, 0.8–0.9 mm in diameter, dehiscing loculicidally to base; valves 2, straight, not twisted. <bold><italic>Seeds</italic></bold> unappendaged, fusiform, 0.4–0.6 mm long.</p></tp:treatment-sec><tp:treatment-sec sec-type="phenology" id="SECID0EXNAC"><title>Phenology.</title><p>Flowering occurs from late July to early September, and fruiting in the wild is unknown; only capsules from the previous year were observed.</p></tp:treatment-sec><tp:treatment-sec sec-type="etymology" id="SECID0E3NAC"><title>Etymology.</title><p>The new taxon was named after its locality in Libo County, China.</p></tp:treatment-sec><tp:treatment-sec sec-type="Vernacular name" id="SECID0EBOAC"><title>Vernacular name.</title><p>The Chinese name is “Lì Bō Shí Shān Jù Tái” (荔波石山苣苔).</p></tp:treatment-sec><tp:treatment-sec sec-type="distribution" id="SECID0EGOAC"><title>Distribution and habitat.</title><p>Only one population was found at the Daqikong Scenic Spot, Libo County, Guizhou Province, China. Plants were found growing on wet shady rocks in the valley, along with mosses, weeds, and shrubs.</p></tp:treatment-sec><tp:treatment-sec sec-type="Preliminary conservation assessment" id="SECID0ELOAC"><title>Preliminary conservation assessment.</title><p>Only one population of approximately 200 mature individuals was found in the type locality. It is highly likely that more populations were present in this area. Until further investigation, the species should be designated as “Data Deficient” (<abbrev xmlns:xlink="http://www.w3.org/1999/xlink" xlink:title="Data Deficient" id="ABBRID0EROAC" xlink:type="simple">DD</abbrev>) according to the IUCN standards (<xref ref-type="bibr" rid="B8">IUCN 2022</xref>).</p></tp:treatment-sec><tp:treatment-sec sec-type="Taxonomic notes" id="SECID0EZOAC"><title>Taxonomic notes.</title><p>The new taxon is similar to eight species and one variety of <italic><tp:taxon-name><tp:taxon-name-part taxon-name-part-type="genus" reg="Petrocodon">Petrocodon</tp:taxon-name-part></tp:taxon-name></italic> in nearly actinomorphic flowers and one stigma. Its corolla tube is urceolate, similar to <italic><tp:taxon-name><tp:taxon-name-part taxon-name-part-type="genus" reg="Petrocodon">P.</tp:taxon-name-part><tp:taxon-name-part taxon-name-part-type="species" reg="scopulorum">scopulorum</tp:taxon-name-part></tp:taxon-name></italic> (Chun) Yin Z. Wang (<xref ref-type="bibr" rid="B2">Chun 1946</xref>; <xref ref-type="bibr" rid="B17">Wang et al. 2011</xref>) and <italic><tp:taxon-name><tp:taxon-name-part taxon-name-part-type="genus" reg="Petrocodon">P.</tp:taxon-name-part><tp:taxon-name-part taxon-name-part-type="species" reg="urceolatus">urceolatus</tp:taxon-name-part></tp:taxon-name></italic> F. Wen, H. F. Cen &amp; L. F. Fu (<xref ref-type="bibr" rid="B1">Cen et al. 2017</xref>). The new taxon differs from <italic><tp:taxon-name><tp:taxon-name-part taxon-name-part-type="genus" reg="Petrocodon">P.</tp:taxon-name-part><tp:taxon-name-part taxon-name-part-type="species" reg="scopulorum">scopulorum</tp:taxon-name-part></tp:taxon-name></italic> in its pale-yellow (vs. white) corolla, corolla parted to 1/5 (vs. 1/3), stamens 2 (vs. 4), and anthers coherent (vs. free). The new taxon is different from <italic><tp:taxon-name><tp:taxon-name-part taxon-name-part-type="genus" reg="Petrocodon">P.</tp:taxon-name-part><tp:taxon-name-part taxon-name-part-type="species" reg="urceolatus">urceolatus</tp:taxon-name-part></tp:taxon-name></italic> by bracts 3 (vs. 2), pale-yellow (vs. white) corolla, puberulent (vs. glabrous) corolla outside, slightly constricted (vs. constricted) corolla mouth, and 1.7–2.1 mm (vs. ca. 0.9 mm) in diameter at corolla mouth. The new taxon was most similar to <italic><tp:taxon-name><tp:taxon-name-part taxon-name-part-type="genus" reg="Petrocodon">P.</tp:taxon-name-part><tp:taxon-name-part taxon-name-part-type="species" reg="luteoflorus">luteoflorus</tp:taxon-name-part></tp:taxon-name></italic> in terms of corolla color. The detailed morphological comparisons between <italic><tp:taxon-name><tp:taxon-name-part taxon-name-part-type="genus" reg="Petrocodon">P.</tp:taxon-name-part><tp:taxon-name-part taxon-name-part-type="species" reg="liboensis">liboensis</tp:taxon-name-part></tp:taxon-name> and <tp:taxon-name><tp:taxon-name-part taxon-name-part-type="genus" reg="Petrocodon">P.</tp:taxon-name-part><tp:taxon-name-part taxon-name-part-type="species" reg="luteoflorus">luteoflorus</tp:taxon-name-part></tp:taxon-name></italic> are presented in Table <xref ref-type="table" rid="T1">1</xref>.</p><table-wrap id="T1" position="float" orientation="portrait"><label>Table 1.</label><caption><p>Detailed comparisons between <italic><tp:taxon-name><tp:taxon-name-part taxon-name-part-type="genus" reg="Petrocodon">Petrocodon</tp:taxon-name-part><tp:taxon-name-part taxon-name-part-type="species" reg="liboensis">liboensis</tp:taxon-name-part></tp:taxon-name></italic> and <italic><tp:taxon-name><tp:taxon-name-part taxon-name-part-type="genus" reg="Petrocodon">P.</tp:taxon-name-part><tp:taxon-name-part taxon-name-part-type="species" reg="luteoflorus">luteoflorus</tp:taxon-name-part></tp:taxon-name></italic>.</p></caption><table id="TID0EP6AE" rules="all"><tbody><tr><th rowspan="1" colspan="1">Character</th><th rowspan="1" colspan="1">
                      <italic>
                        <tp:taxon-name><tp:taxon-name-part taxon-name-part-type="genus" reg="Petrocodon">P.</tp:taxon-name-part><tp:taxon-name-part taxon-name-part-type="species" reg="liboensis">liboensis</tp:taxon-name-part></tp:taxon-name>
                      </italic>
                    </th><th rowspan="1" colspan="1">
                      <italic>
                        <tp:taxon-name><tp:taxon-name-part taxon-name-part-type="genus" reg="Petrocodon">P.</tp:taxon-name-part><tp:taxon-name-part taxon-name-part-type="species" reg="luteoflorus">luteoflorus</tp:taxon-name-part></tp:taxon-name>
                      </italic>
                    </th></tr><tr><td rowspan="1" colspan="1">Leaf blade</td><td rowspan="1" colspan="1">lanceolate or oblong</td><td rowspan="1" colspan="1">narrowly elliptic or oblanceolate</td></tr><tr><td rowspan="1" colspan="1">Lateral veins</td><td rowspan="1" colspan="1">2–3 on each side of midrib</td><td rowspan="1" colspan="1">4–6 on each side of midrib</td></tr><tr><td rowspan="1" colspan="1">Calyx segments size</td><td rowspan="1" colspan="1">2.1–3.7 × 0.5–0.6 mm</td><td rowspan="1" colspan="1">6–8 × 1.5–2 mm</td></tr><tr><td rowspan="1" colspan="1">Calyx segments margin</td><td rowspan="1" colspan="1">entire</td><td rowspan="1" colspan="1">entire to denticulate</td></tr><tr><td rowspan="1" colspan="1">Corolla tube shape</td><td rowspan="1" colspan="1">urceolate</td><td rowspan="1" colspan="1">cannulate</td></tr><tr><td rowspan="1" colspan="1">Abaxial corolla lip length</td><td rowspan="1" colspan="1">0.8–1.1 mm</td><td rowspan="1" colspan="1">2–2.2 mm</td></tr><tr><td rowspan="1" colspan="1">Filaments</td><td rowspan="1" colspan="1">1.5–1.7 mm long and straight</td><td rowspan="1" colspan="1">ca. 7 mm long and S-shaped or geniculate near middle</td></tr></tbody></table></table-wrap></tp:treatment-sec><ref-list><ref id="B8"><mixed-citation xmlns:xlink="http://www.w3.org/1999/xlink" xlink:type="simple">IUCN (<year>2022</year>) Guidelines for Using the IUCN Red List Categories and Criteria, Version 15. Prepared by the Standards and Petitions Committee of the IUCN Species Survival Commission. <ext-link xlink:href="https://www.iucnredlist.org/resources/redlistguidelines" ext-link-type="uri" xlink:type="simple">https://www.iucnredlist.org/resources/redlistguidelines</ext-link> [Accessed 13 September 2022]</mixed-citation></ref><ref id="B2"><mixed-citation xmlns:xlink="http://www.w3.org/1999/xlink" xlink:type="simple"><person-group><name name-style="western"><surname>Chun</surname><given-names>WY</given-names></name></person-group> (<year>1946</year>) Gesneriacearum plantae novae. Sunyatsenia 6: 281.</mixed-citation></ref><ref id="B17"><mixed-citation xmlns:xlink="http://www.w3.org/1999/xlink" xlink:type="simple"><person-group><name name-style="western"><surname>Wang</surname><given-names>YZ</given-names></name><name name-style="western"><surname>Mao</surname><given-names>RB</given-names></name><name name-style="western"><surname>Liu</surname><given-names>Y</given-names></name><name name-style="western"><surname>Li</surname><given-names>JM</given-names></name><name name-style="western"><surname>Dong</surname><given-names>Y</given-names></name><name name-style="western"><surname>Li</surname><given-names>ZY</given-names></name><name name-style="western"><surname>Smith</surname><given-names>JF</given-names></name></person-group> (<year>2011</year>) <article-title>Phylogenetic reconstruction of <italic><tp:taxon-name><tp:taxon-name-part taxon-name-part-type="genus">Chirita</tp:taxon-name-part></tp:taxon-name></italic> and allies (<tp:taxon-name><tp:taxon-name-part taxon-name-part-type="family">Gesneriaceae</tp:taxon-name-part></tp:taxon-name>) with taxonomic treatments.</article-title><source>Journal of Systematics and Evolution</source><volume>49</volume>(<issue>1</issue>): <fpage>50</fpage>–<lpage>64</lpage>. <ext-link xlink:href="10.1111/j.1759-6831.2010.00113.x" ext-link-type="doi" xlink:type="simple">https://doi.org/10.1111/j.1759-6831.2010.00113.x</ext-link></mixed-citation></ref><ref id="B1"><mixed-citation xmlns:xlink="http://www.w3.org/1999/xlink" xlink:type="simple"><person-group><name name-style="western"><surname>Cen</surname><given-names>HF</given-names></name><name name-style="western"><surname>Fu</surname><given-names>LF</given-names></name><name name-style="western"><surname>Wen</surname><given-names>F</given-names></name></person-group> (<year>2017</year>) <article-title><italic><tp:taxon-name><tp:taxon-name-part taxon-name-part-type="genus">Petrocodon</tp:taxon-name-part><tp:taxon-name-part taxon-name-part-type="species">urceolatus</tp:taxon-name-part></tp:taxon-name></italic> sp. nov. (<tp:taxon-name><tp:taxon-name-part taxon-name-part-type="family">Gesneriaceae</tp:taxon-name-part></tp:taxon-name>) from Zhangjiajie city, northwestern Hunan Province, China.</article-title><source>Nordic Journal of Botany</source><volume>35</volume>(<issue>3</issue>): <fpage>334</fpage>–<lpage>338</lpage>. <ext-link xlink:href="10.1111/njb.01333" ext-link-type="doi" xlink:type="simple">https://doi.org/10.1111/njb.01333</ext-link></mixed-citation></ref></ref-list></tp:taxon-treatment>
